# Supplementary material for: A quantitative in vivo CRISPR-imaging platform identifies regulators of hyperplastic and hypertrophic adipose morphology in zebrafish
Source: eLife. 2026 Apr 22;14:RP107327. doi: 10.7554/eLife.107327 (PMC13102392; doi:10.7554/eLife.107327)
Supplement: Figure 6—source data 1. — Note, ‘ed16’ and ‘ed25’ in the blot correspond to the foxp1aed116 and foxp1bed125 alleles in the manuscript. The red box highlights the section of the blot shown in Figure 6c. [file elife-107327-fig6-data1.zip]

Archive with 2 entries (1 files):
- Figure6C_source_data/
- Figure6C_source_data/Figure 6C-source data 1.tif
