# Supplementary material for: A quantitative in vivo CRISPR-imaging platform identifies regulators of hyperplastic and hypertrophic adipose morphology in zebrafish
Source: eLife. 2026 Apr 22;14:RP107327. doi: 10.7554/eLife.107327 (PMC13102392; doi:10.7554/eLife.107327)
Supplement: Figure 6—source data 2. [file elife-107327-fig6-data2.zip]

Archive with 2 entries (1 files):
- Figure6C_source_data_indicating_bands/
- Figure6C_source_data_indicating_bands/Figure6C_source_data_indicating_bands.tif
