# Supplementary material for: A quantitative in vivo CRISPR-imaging platform identifies regulators of hyperplastic and hypertrophic adipose morphology in zebrafish
Source: eLife. 2026 Apr 22;14:RP107327. doi: 10.7554/eLife.107327 (PMC13102392; doi:10.7554/eLife.107327)
Supplement: Figure 6—figure supplement 1—source data 1. — Note, ‘ed16’ in the blot corresponds to the foxp1aed116 allele in the manuscript. ‘ed23’ in the blot corresponds to an allele not included and not relevant to this article. The red box highlights the section of the blot shown in Figure 6—figure supplement 1c. [file elife-107327-fig6-figsupp1-data1.zip]

Archive with 4 entries (2 files):
- 150312_0_data_set_3783870_tcrpk8/
- 150312_0_data_set_3783870_tcrpk8/Figure 6 – Figure Supplement 1-source_data/
- 150312_0_data_set_3783870_tcrpk8/Figure 6 – Figure Supplement 1-source_data/Figure 6 - Figure Supplement 1F-source_data.tif
- 150312_0_data_set_3783870_tcrpk8/Figure 6 – Figure Supplement 1-source_data/Figure 6 – Figure Supplement 1C-source_data.tif
