# Supplementary material for: A quantitative in vivo CRISPR-imaging platform identifies regulators of hyperplastic and hypertrophic adipose morphology in zebrafish
Source: eLife. 2026 Apr 22;14:RP107327. doi: 10.7554/eLife.107327 (PMC13102392; doi:10.7554/eLife.107327)
Supplement: Figure 6—figure supplement 1—source data 2. — Note, these are mutants for foxp1bed125 and an additional foxp1a allele not included in this article. In the blot, genotypes are separated by a colon with the foxp1a allele first, and foxp1bed125 second (e.g. foxp1a allele;ed125). So, +/+; –/– corresponds to a foxp1a wild-type and foxp1bed125 homozygous mutant genotype. The red boxes highlight the lanes shown in Figure 6—figure supplement 1f. [file elife-107327-fig6-figsupp1-data2.zip]

Archive with 4 entries (2 files):
- 150312_0_data_set_3783871_tcrpk8/
- 150312_0_data_set_3783871_tcrpk8/Figure 6 – Figure Supplement 1-source_data_bands_indicated/
- 150312_0_data_set_3783871_tcrpk8/Figure 6 – Figure Supplement 1-source_data_bands_indicated/Figure 6 - Figure Supplement 1F-source_data_bands_indicated.tif
- 150312_0_data_set_3783871_tcrpk8/Figure 6 – Figure Supplement 1-source_data_bands_indicated/Figure 6 – Figure Supplement 1C_source_data_bands_indicated.tif
